# Supplementary material for: Particles’ Organization in Direct Oil-in-Water and Reverse Water-in-Oil Pickering Emulsions
Source: Nanomaterials (Basel). 2023 Jan 17;13(3):371. doi: 10.3390/nano13030371 (PMC9919868; doi:10.3390/nano13030371)
Supplement: Supplementary file 1 [file nanomaterials-13-00371-s001.zip]

Archive with 1 entries (1 files):
- nanomaterials-2026572-Supplementary Materials.pdf
